# Supplementary material for: Mutation of Protoporphyrinogen IX Oxidase Gene Causes Spotted and Rolled Leaf and Its Overexpression Generates Herbicide Resistance in Rice
Source: Int J Mol Sci. 2022 May 21;23(10):5781. doi: 10.3390/ijms23105781 (PMC9146718; doi:10.3390/ijms23105781)
Supplement: Supplementary file 1 [file ijms-23-05781-s001.zip]

Archive with 1 entries (1 files):
- ijms-1741178-supplementary.pdf
